# Supplementary material for: Genetic diversity of vector-borne pathogens in spotted and brown hyenas from Namibia and Tanzania relates to ecological conditions rather than host taxonomy
Source: Parasit Vectors. 2021 Jun 16;14:328. doi: 10.1186/s13071-021-04835-x (PMC8207800; doi:10.1186/s13071-021-04835-x)
Supplement: Supplementary file 1 — Additional file 1: Table S1. Raw data on all hyena specimens. Data include an arbitrary ID, the host species, an assigned group (BHNA, brown hyena Namibia, SHNA, spotted hyena Namibia; SHTZ, spotted hyena Tanzania), the year of collection, age (subadult, adult), the sample tissue, the area where the individual was found (farmland, Etosha NP, Serengeti NP), the country and region within the country. Results of PCRs for different pathogen groups are indicated as 0 and 1 for positive and negative, respectively. Sequencing results columns show the best taxonomic assignment to the sample based on sequencing data. Finally, the number of pathogen taxa detected in each specimen are indicated. [file 13071_2021_4835_MOESM1_ESM.xlsx]

## Sheet: Tabelle1
ID	Host species	Group	Origin	Year	Sex	Age	Sample	Area	Country, region	Onchocercidae	Onchocercidae sequencing results	Acanthocheilonema accession no.	Piroplasmida	Piroplasmida sequencing results	Babesia accession no.	B. lengau	Hepatozoon	Hepatozoon sequencing results	Hepatozoon accession no.	Anaplasma	Anaplasma sequencing results	Ricketsia	Rickettsia sequencing results	Number of pathogens
BHNA1	brown hyena	BHNA	NA	2012	female	adult	full blood	Farmland	Namibia, central	1	Acanthocheilonema sp.	MW872080	0			0	0			1	A. phagocytophilum-like	0		2
BHNA2	brown hyena	BHNA	NA	2012	male	adult	full blood	Farmland	Namibia, central	1			1			0	1			1	A. phagocytophilum-like	0		3
BHNA3	brown hyena	BHNA	NA	2012	female	subadult	full blood	Farmland	Namibia, central	0			1			0	1	H. felis-like	MW872057	1	A. phagocytophilum-like	0		2
BHNA4	brown hyena	BHNA	NA	2012	male	subadult	full blood	Farmland	Namibia, central	0			1	B. lengau-like	MW872097	1	1			1	A. phagocytophilum-like	0		3
BHNA5	brown hyena	BHNA	NA	2013	female	adult	full blood	Farmland	Namibia, central	1	Acanthocheilonema sp.	MW872090	1	B. lengau-like	MW872093	1	1	H. felis-like	MW872058	1		0		4
BHNA6	brown hyena	BHNA	NA	2013	male	adult	full blood	Farmland	Namibia, central	1			1	B. lengau-like	MW872095	1	1			1		0		4
BHNA7	brown hyena	BHNA	NA	2013	male	subadult	full blood	Farmland	Namibia, central	1			1	B. lengau-like	MW872094	1	1			1		0		4
BHNA8	brown hyena	BHNA	NA	2013	male	subadult	full blood	Farmland	Namibia, central	1	Acanthocheilonema sp.	MW872091	1			1	1			1	A. phagocytophilum-like	0		4
BHNA9	brown hyena	BHNA	NA	2014	male	adult	liver	Farmland	Namibia, central	0			1			1	0			1	A. phagocytophilum-like	0		2
BHNA10	brown hyena	BHNA	NA	2014	male	adult	full blood	Farmland	Namibia, central	1	Acanthocheilonema sp.	MW872089	1			1	1	H. felis-like	MW872059	0		1	R. raoulti	4
BHNA11	brown hyena	BHNA	NA	2015	female	adult	full blood	Farmland	Namibia, central	0			1			1	1	H. felis-like	MW872060	0		0		2
BHNA12	brown hyena	BHNA	NA	2014	male	adult	full blood	Farmland	Namibia, north-central	0			1			1	1			1	A. phagocytophilum-like	0		3
BHNA13	brown hyena	BHNA	NA	2014	male	subadult	full blood	Farmland	Namibia, north-central	0			0			1	0			0		0		1
BHNA14	brown hyena	BHNA	NA	2014	female	subadult	full blood	Farmland	Namibia, north-central	0			0			1	0			1		0		2
BHNA15	brown hyena	BHNA	NA	2012	female	subadult	full blood	Farmland	Namibia, central	1	Acanthocheilonema sp.	MW872088	0			1	1	H. felis-like	MW872061	1		0		4
BHNA16	brown hyena	BHNA	NA	2012	male	adult	full blood	Farmland	Namibia, north-west	0			1			1	0			1		0		2
BHNA17	brown hyena	BHNA	NA	2012	male	adult	full blood	Farmland	Namibia, north-west	0			1	B. lengau-like	MW872096	1	0			1		0		2
SHNA1	spotted hyena	SHNA	NA	2013	female	adult	full blood	Etosha NP	Namibia, north	0			1	Sarcocystis sp.		1	0			1	A. phagocytophilum-like	1	R. raoulti	3
SHNA2	spotted hyena	SHNA	NA	2013	female	adult	buffy coat	Etosha NP	Namibia, north	0			1			0	1	H. felis-like	MW872069	1	A. phagocytophilum-like	0		2
SHNA3	spotted hyena	SHNA	NA	2013	female	adult	full blood	Etosha NP	Namibia, north	1	Acanthocheilonema sp.	MW872079	1			1	0			1	A. phagocytophilum-like	1	R. raoulti	4
SHNA4	spotted hyena	SHNA	NA	2014	female	adult	full blood	Etosha NP	Namibia, north	0			1			1	0			1	A. phagocytophilum-like	1	R. raoulti	3
SHNA5	spotted hyena	SHNA	NA	2013	female	adult	buffy coat	Etosha NP	Namibia, north	0			1	B. lengau-like	MW872099	1	1	H. felis-like	MW872070	1	A. phagocytophilum-like	0		3
SHNA6	spotted hyena	SHNA	NA	2013	female	adult	buffy coat	Etosha NP	Namibia, north	0			0			1	0			1	A. phagocytophilum-like	0		2
SHNA7	spotted hyena	SHNA	NA	2013	female	adult	buffy coat	Etosha NP	Namibia, north	1	Acanthocheilonema sp.	MW872082	0			n.a.	0			1	A. phagocytophilum-like	0		≥2
SHNA8	spotted hyena	SHNA	NA	2013	male	adult	full blood	Etosha NP	Namibia, north	1	Acanthocheilonema sp.	MW872083	0			0	0			1	A. phagocytophilum-like	0		2
SHNA9	spotted hyena	SHNA	NA	2014	male	adult	full blood	Farmland	Namibia, north-central	1			1	B. lengau-like	MW872100	1	0			1	A. phagocytophilum-like	0		3
SHNA10	spotted hyena	SHNA	NA	2014	male	adult	buffy coat	Etosha NP	Namibia, north	1	Acanthocheilonema sp.	MW872081	0			1	1	H. felis-like	MW872072	1	A. phagocytophilum-like	0		4
SHNA11	spotted hyena	SHNA	NA	2012	female	subadult	full blood	Etosha NP	Namibia, north	1			0			1	1			1		0		4
SHNA12	spotted hyena	SHNA	NA	2012	female	subadult	full blood	Etosha NP	Namibia, north	1	Acanthocheilonema sp.	MW872087	1	B. lengau-like	MW872101	1	0			1		0		3
SHNA13	spotted hyena	SHNA	NA	2012	female	adult	full blood	Etosha NP	Namibia, north	1			0			1	1	H. felis-like	MW872071	1		0		4
SHNA14	spotted hyena	SHNA	NA	2012	female	subadult	full blood	Etosha NP	Namibia, north	1			0			1	0			1		0		3
SHNA15	spotted hyena	SHNA	NA	2012	male	adult	full blood	Etosha NP	Namibia, north	0			1			1	0			1		0		2
SHNA16	spotted hyena	SHNA	NA	2012	male	subadult	full blood	Etosha NP	Namibia, north	0			1	B. lengau-like	MW872098	1	0			1		0		2
SHNA17	spotted hyena	SHNA	NA	2012	female	subadult	full blood	Etosha NP	Namibia, north	0			1			1	0			1		0		2
SHNA18	spotted hyena	SHNA	NA	2012	female	subadult	full blood	Etosha NP	Namibia, north	0			1			1	1	H. felis-like	MW872073	1		0		3
SHNA19	spotted hyena	SHNA	NA	2012	male	subadult	full blood	Etosha NP	Namibia, north	0			0			1	1	H. felis-like	MW872062	1		0		3
SHTZ1	spotted hyena	SHTZ	TZ	2007	female	adult	blood clot	Serengeti NP	Tanzania, north	1	Acanthocheilonema sp.	MW872077	1	B. lengau-like	MW872102	1	1	H. felis-like	MW872063	1		0		4
SHTZ2	spotted hyena	SHTZ	TZ	2000	male	adult	blood clot	Serengeti NP	Tanzania, north	0			1	B. lengau-like	MW872106	1	1	H. felis-like	MW872066	0		0		2
SHTZ3	spotted hyena	SHTZ	TZ	1998	female	adult	blood clot	Serengeti NP	Tanzania, north	1	Acanthocheilonema sp.	MW872085	1			0	1	H. felis-like	MW872068	0		0		2
SHTZ4	spotted hyena	SHTZ	TZ	2005	male	adult	blood clot	Serengeti NP	Tanzania, north	0			0			0	0			0		0		0
SHTZ5	spotted hyena	SHTZ	TZ	2012	male	adult	blood clot	Serengeti NP	Tanzania, north	1	Acanthocheilonema sp.	MW872074	1	B. lengau-like	MW872104	1	0			0		0		2
SHTZ6	spotted hyena	SHTZ	TZ	2006	female	adult	full blood	Serengeti NP	Tanzania, north	0			0			0	1			0		0		1
SHTZ7	spotted hyena	SHTZ	TZ	2016	female	adult	full blood	Serengeti NP	Tanzania, north	0			0			0	1			1	A. bovis-like	0		2
SHTZ8	spotted hyena	SHTZ	TZ	2016	female	adult	full blood	Serengeti NP	Tanzania, north	1	Acanthocheilonema sp.	MW872086	1	B. lengau-like	MW872103	1	1			0		0		3
SHTZ9	spotted hyena	SHTZ	TZ	1995	female	adult	full blood	Serengeti NP	Tanzania, north	0			0			0	0			0		0		0
SHTZ10	spotted hyena	SHTZ	TZ	2016	male	adult	full blood	Serengeti NP	Tanzania, north	0			0			0	0			0		0		0
SHTZ11	spotted hyena	SHTZ	TZ	2013	female	adult	blood clot	Serengeti NP	Tanzania, north	0			0			0	0			0		0		0
SHTZ12	spotted hyena	SHTZ	TZ	2013	male	adult	full blood	Serengeti NP	Tanzania, north	0			1	B. vogeli-like	MW872105	1	1	H. felis-like	MW872064	0		0		2
SHTZ13	spotted hyena	SHTZ	TZ	2013	female	adult	full blood	Serengeti NP	Tanzania, north	0			0			0	0			0		0		0
SHTZ14	spotted hyena	SHTZ	TZ	2016	female	adult	full blood	Serengeti NP	Tanzania, north	0			0			0	0			0		0		0
SHTZ15	spotted hyena	SHTZ	TZ	2016	male	adult	full blood	Serengeti NP	Tanzania, north	1	Acanthocheilonema sp.	MW872092	1			1	1	H. felis-like	MW872065	1	A. phagocytophilum-like	0		4
SHTZ16	spotted hyena	SHTZ	TZ	2012	female	adult	full blood	Serengeti NP	Tanzania, north	0			0			0	0			0		0		0
SHTZ17	spotted hyena	SHTZ	TZ	1993	female	adult	full blood	Serengeti NP	Tanzania, north	1	Acanthocheilonema sp.	MW872075	0			1	0			1	A. bovis-like	0		3
SHTZ18	spotted hyena	SHTZ	TZ	2011	female	adult	full blood	Serengeti NP	Tanzania, north	1	Acanthocheilonema sp.	MW872078	0			1	1			1	A. phagocytophilum-like	0		4
SHTZ19	spotted hyena	SHTZ	TZ	2015	male	adult	full blood	Serengeti NP	Tanzania, north	0			0			0	0			0		0		0
SHTZ20	spotted hyena	SHTZ	TZ	1994	female	adult	full blood	Serengeti NP	Tanzania, north	1	Acanthocheilonema sp.	MW872084	0			1	1			1	A. phagocytophilum-like	0		4
SHTZ21	spotted hyena	SHTZ	TZ	2015	male	adult	full blood	Serengeti NP	Tanzania, north	0			0			0	0			0		0		0
SHTZ22	spotted hyena	SHTZ	TZ	2015	male	adult	full blood	Serengeti NP	Tanzania, north	0			0			0	0			1	A. phagocytophilum-like	0		1
SHTZ23	spotted hyena	SHTZ	TZ	1997	female	adult	full blood	Serengeti NP	Tanzania, north	1	Acanthocheilonema sp.	MW872076	0			0	0			0		0		1
SHTZ24	spotted hyena	SHTZ	TZ	2014	male	adult	full blood	Serengeti NP	Tanzania, north	0			0			0	0			1	A. phagocytophilum-like	0		1
SHTZ25	spotted hyena	SHTZ	TZ	1995	male	adult	blood clot	Serengeti NP	Tanzania, north	0			0			0	1	H. felis-like	MW872067	0		0		1
